# Supplementary material for: LEDGF/p75 Is Required for an Efficient DNA Damage Response
Source: Int J Mol Sci. 2021 May 30;22(11):5866. doi: 10.3390/ijms22115866 (PMC8198318; doi:10.3390/ijms22115866)
Supplement: Supplementary file 1 [file ijms-22-05866-s001.zip]

Archive with 1 entries (1 files):
- ijms-1207674-supplementary.pdf
